# Supplementary material for: Peptide inhibition of acute lung injury in a novel two-hit rat model
Source: PLoS One. 2021 Oct 28;16(10):e0259133. doi: 10.1371/journal.pone.0259133 (PMC8553074; doi:10.1371/journal.pone.0259133)
Supplement: S1 Data — (XLSX) [file pone.0259133.s001.xlsx]

## Sheet: Lung Injury_Blk_White Ratio
Lung Injury Score: Black/White Pixel Ratio
Sample Code	B/W RATIO
Sham	1.68017
	0.829435
	0.994254
	0.880078
	0.447075
	0.597847
	0.59492
	0.441509
	0.457463
	0.604547
	0.566289
	1.03312
	0.463211
	0.784633
	0.562722
	0.243396
	0.292274
	0.86388
	0.460831
	0.268025
	1.42055
	0.797035
	1.32991
	0.849276
	0.735963
	0.797582
	0.938461
	1.07686
	1.1864
	0.805837
	0.864165
	0.82679
1st hit	0.360316
	0.705104
	0.530715
	0.361048
	0.333667
	0.407997
	0.487301
	0.307431
	0.42752
	0.641527
	0.559676
	0.396909
	0.899793
	0.478524
	0.849918
	0.612978
	0.64583
	0.491601
	0.898609
	0.675002
2-hit	1.86372
	1.62895
	2.77279
	1.68816
	1.01039
	0.729524
	3.3779
	0.695321
	1.5571
	0.898736
	1.82027
	2.39015
	2.7974
	1.38778
	3.1583
	3.10464
	3.64377
	1.74894
	2.28192
	2.51951
	2.10071
	3.05224
	3.79782
	5.32471
	4.70637
	3.7452
	5.08001
	3.37403
	3.31738
	4.08298
	3.78083
	2.82167
Prophylactic RLS-0071 (10 mg/kg)	1.2016
	1.19727
	0.848675
	0.634826
	0.666563
	1.61149
	0.976422
	0.823376
	0.735504
	0.766034
	0.834448
	0.694547
	0.65051
	0.665034
	1.34844
	2.45087
	1.43468
	3.44813
	2.12647
	2.63212
	3.57874
	1.28078
	2.91602
	1.72856
	2.00004
	1.82158
	1.58084
	1.96048
	4.877
	0.704002
	0.632917
	0.777882
	0.80624
	0.60535
	0.492462
	0.593449
	0.829553
	0.857124
	0.9094
	0.767408
	0.573162
	0.358367
	0.571731
	4.10151
	3.70289
	4.06163
	2.8345
	4.39399
	3.73152
	3.26031
	1.87462
	1.86615
	2.79207
	3.17664
	2.58667
	3.77414
	3.75584
	2.99799
	3.67424
Prophylactic RLS-0071 (40 mg/kg)	1.57423
	0.955654
	1.30701
	3.63464
	3.4007
	1.0241
	2.87772
	1.451
	1.60241
	1.87465
	0.464534
	0.530554
	0.506843
	0.597368
	0.425948
	0.459175
	0.799498
	0.586694
	0.423023
	0.596879
	2.97027
	1.1634
	1.68799
	3.12568
	1.22575
	2.58391
	1.2184
	1.50707
	1.57438
	1.60853
	0.888338
	0.659465
	1.03562
	0.547672
	0.76935
	0.375917
	0.333474
	0.411489
	0.518561
	0.732579
	0.684126
	0.665249
	0.811049
	0.989926
	0.419874
	0.62699
	0.841415
	1.38017
	0.933367
	0.567526
	1.64796
	2.26026
	0.967286
	0.583338
	0.688191
	0.767937
	1.04361
	1.6423
	0.787752
	0.845078
	0.656501
	0.595636
	2.39918
	1.11346
	1.06845
	0.985319
	0.790979
	0.898947
	0.358589
	0.418639
	1.01257
	0.475073
	0.452501
	1.38048
	1.19179
	0.678231
	0.97304
Prophylactic RLS-0071 (160 mg/kg)	1.61822
	1.54292
	2.87497
	3.53396
	1.99375
	1.42991
	1.56606
	1.19738
	1.61086
	2.78242
	1.34618
	2.39218
	1.28199
	2.93621
	4.89846
	3.08683
	1.7649
	3.53808
	5.2387
	1.09679
	4.47884
	3.74679
	6.52372
	0.914091
	0.637386
	0.820632
	1.38834
	1.4211
	0.890491
	0.686176
	2.32643
	0.699827
	0.690787
	0.779587
	0.667996
	0.512076
	0.465918
	0.47589
	0.371494
	0.489492
	0.492201
	0.592806
	0.879397
	0.677241
	0.365546
	0.971172
	0.534601
	0.392526
	1.11652
	2.28735
	1.77777
	1.20773
	1.20146
	0.707343
	2.0917
	1.83028
	0.956102
	0.599764
	0.568275
	1.40979
	0.635578
	0.656148
	0.678891
	1.83643
	0.685776
	0.751606
	0.66163
	0.803432
	1.81705
	2.00765
	0.988303
	0.582222
	0.63039
	1.76547
	0.770909
	2.16365
	2.20379
	0.801245
	1.04427
	0.699894
	0.956416
	0.942786
	0.634407
	0.827807
	0.682698
	1.49427
	1.70684
	0.726166
	0.650127
	0.952164
	0.561303
	1.63544
	0.654831
	0.688779
	1.03707
	0.442167
	1.67711
	0.652587
	1.50898
	1.00505
	1.72996
	0.611486
	2.4983
	1.14119
	1.8508
	0.466682
	0.381642
	0.331908
	0.663152
	0.488089
	0.595606
	0.392623
	0.629487
	0.674345
	0.533984
0.5 min Rescue RLS-0071 (40 mg/kg)	1.50898
	2.44947
	0.933586
	1.86863
	1.73538
	1.2297
	1.59505
	1.28108
	1.77551
	1.49921
	1.8694
	2.27339
	1.71243
	2.03622
	0.835456
	1.14141
	1.14739
	1.02048
	1.39404
	0.849958
	1.27792
	1.20271
	0.829396
	0.99304
	1.17503
	0.843186
	0.842448
	0.895278
	0.871379
	0.969307
	1.13103
	0.971513
	1.28848
	1.2781
	0.942897
	0.933652
	1.12541
	0.780165
	0.906244
	1.10356
	1.26359
	0.841653
	0.870353
	0.761768
	0.795938
	0.876853
	0.784575
	0.564652
	0.528252
	0.660724
	0.608964
	0.599134
	0.630982
	0.367867
	0.440479
	0.575863
	0.499701
	0.495994
	0.517355
	0.461207
	0.599453
60 min Rescue RLS-0071 (40 mg/kg)
	0.361737
	0.374434
	0.430337
	0.513198
	0.5359
	0.468722
	0.308414
	0.257716
	0.538026
	0.403769
	0.545108
	0.469439
	0.43028
	0.376
	0.30814
	0.756235
	0.90062
	1.14269
	1.12797
	1.14734
	0.809601
	0.859911
	0.70925
	1.12797
	1.22309
	0.472971
	0.441728
	0.585017
	0.810977
	1.24131
	0.753156
	0.643742
	0.82038
	0.695628
	0.612217
	0.51188
	0.530606
	0.463298
	0.634468
	0.829786
	0.815343
	0.693721
	0.54636
	0.691155
	0.624885
	0.570786
	0.791049
	0.666278
90 min Rescue RLS-0071 (40 mg/kg)	1.92672
	0.819121
	1.31795
	1.07564
	1.19206
	1.2952
	1.27428
	1.2573
	1.4482
	1.03525
	0.958265
	1.24346
	1.37873
	0.636147
	0.54401
	0.447605
	0.456376
	0.549091
	0.500393
	0.519849
	0.491967
	0.481534
	0.290329
	0.409475
	0.574397
	0.499232
	0.557312
	0.556217
	0.374344
	1.84317
	1.24388
	0.919386
	0.687912
	0.624041
	0.931725
	1.79846
	1.17469
	0.835024
	0.965223
	0.801425
	0.860479
	1.19657
	0.959048
	1.28004
	1.24366
	1.23754
	0.919003
	0.95508
	0.784784
	0.834849
	2.03262
	1.32924
	1.95669
	0.952484
	1.00211
	1.12768
	1.13944
	1.06955
	0.981077
	1.1769
	0.928149
	1.31017
	1.36974
	1.20774
	0.853871
	0.865184
	0.889888
	0.810492
	0.986239
	0.859898
	1.03331
	1.17852
	1.58003
	1.10376
	2.36225
	0.923624
	0.793233
	6.08255
	1.20751
	1.08013
	4.08419
	1.20119
	1.35682
	1.33046
	1.78365
	1.00181
	1.06716
	1.24602
	0.989353
	1.08845
120 min Rescue RLS-0071 (40 mg/kg)	1.48848
	3.99102
	2.76319
	0.622292
	0.890088
	0.607934
	0.549936
	0.885697
	1.0116
	0.488538
	0.580658
	0.755519
	0.72155
	0.929459
	1.97796
	0.557167
	0.666978
	0.906549
	0.805993
	0.74329
	0.320055
	0.387863
	0.808567
	0.630938
	0.64949
	0.673427
	0.512191
	0.438435
	0.622113
	0.563624
	0.515739
	0.452036
	0.378033
	0.34136
	0.361708
	0.363416
	0.389893
	0.803492
	0.472546
	0.39753
	0.411098
	0.461775
	0.549331
	0.751326
	0.450419
	0.638807
	0.367779
	1.35645
	1.36958
	1.85763
	1.46755
	1.3106
	3.55523
	0.966971
	0.632141
	0.614497
	0.972791
	0.836574
	0.634393
	0.703461
	1.11744
	1.2121
	1.14672
	0.944179
	1.94714
	2.07586
	1.10679
	0.865017
	1.32444
	1.9007
	0.895117
180 min Rescue RLS-0071 (40 mg/kg)	1.15244
	3.11191
	1.47876
	1.16651
	1.91746
	0.693193
	2.11247
	0.622502
	0.750014
	0.85007
	0.653275
	0.539665
	0.653877
	0.736304
	0.800115
	2.56466
	1.87999
	1.03638
	1.63371
	0.646817
	0.502277
	0.789626
	1.1346
	2.44913
	2.85785
	0.9422
	1.28571
	2.57669
	1.74505
	3.02778
	3.67919
	2.68639
	3.54645
	1.83598
	0.709706
	1.57995
	2.06335
	1.81833
	2.42049
	0.94786
	1.00295
	1.02894
	2.09035
	0.818341
	0.943393
	0.886066
	0.798755
	0.590776
	1.25732
	0.732082
	0.701815
	0.71152
	0.694157
	0.776944
	1.00507
	1.6471
	1.5033
	1.24069
	1.74339
	2.14992
	1.64156
	0.969729
	2.02499
	1.49818
	1.18612
	1.08545
	0.903384
	0.77388
	0.795925
	1.05047
	0.721099
	0.954301

## Sheet: C5a Conc
Complement C5a ELISA
Data Compilation
Summary of Results
			C5a Concentration (pg/mL)
			Pre	5 min	1 hr
	SHAM	rep 1	69.1675	54.8197	86.7761
		rep 2	70.4718	56.7762	84.8196
		rep 3	106.341	84.1674	88.0805
		rep 4	114.167	174.857	91.3413
		rep 5	92.6457	109.602	138.95
		rep 6	101.776	108.298	133.08
	1st hit	rep 1	103.08	314.421	1930.61
		rep 2	112.863	341.813	2025.18
		rep 3	97.863	320.943	1284.96
		rep 4	88.7326	311.813	1284.96
		rep 5	176.776	194.422	1666.49
		rep 6	180.689	183.987	1607.79
	2-hit	rep 1	48.298	874.097	4585.14
		rep 2	46.9936	812.14	4519.92
		rep 3	--	829.637	2081.81
		rep 4	--	--	--
		rep 5	36.5589	515.402	2478.63
		rep 6	41.7763	459.967	2374.28
	Prophylactic RLS-0071 (10 mg/kg)	rep 1	60.6892	675.799	2057.79
		rep 2	62.6458	704.495	2054.53
		rep 3	66.5588	435.8	2429.53
		rep 4	69.8197	435.8	2315.4
		rep 5	114.167	433.191	2041.48
		rep 6	84.1674	407.104	1963.22
		rep 7	53.1893	196.378	1638.77
		rep 8	58.4066	215.943	1713.77
		rep 9	73.4066	136.378	1074.64
		rep 10	81.2327	145.509	1136.6
		rep 11	68.1892	256.378	2215.94
		rep 12	70.7979	272.03	2258.33
		rep 13	80.5805	320.291	1912.68
		rep 14	71.4501	249.856	1759.42
		rep 15	109.928	232.9	1798.55
		rep 16	58.4066	180.726	1840.94
	Prophylactic RLS-0071 (40 mg/kg)	rep 1	74.0588	85.509	2392.03
		rep 2	66.8849	81.596	2268.11
		rep 3	57.7545	437.682	2320.29
		rep 4	60.3632	440.291	2294.2
		rep 5	45.3632	208.117	2238.77
		rep 6	51.2328	230.291	2369.2
		rep 7	49.2762	153.335	1955.07
		rep 8	51.2328	182.03	1628.99
	Prophylactic RLS-0071 (160 mg/kg)	rep 1	138.624	249.856	2672.46
		rep 2	131.45	273.335	2799.63
		rep 3	60.3632	320.291	3311.59
		rep 4	54.4936	282.465	3067.02
		rep 5	516.231	--	--
		rep 6	502.536	--	--
		rep 7	95.2544	354.931	2413.22
		rep 8	95.2544	362.757	2494.74
		rep 9	114.82	334.061	2057.79
		rep 10	116.124	334.061	2096.92
		rep 11	69.1675	370.583	2494.74
		rep 12	63.2979	362.757	2406.7
	0.5 min Rescue RLS-0071 (40 mg/kg)	rep 1	151.015	468.408	2398.55
		rep 2	111.885	--	2333.33
		rep 3	946.665	446.812	1746.38
		rep 4	939.491	438.986	1840.94
		rep 5	201.884	193.77	2359.42
		rep 6	--	192.465	2515.94
		rep 7	348.623	166.378	1886.59
		rep 8	--	187.248	2072.46
		rep 9	466.666	232.9	1645.29
		rep 10	449.71	223.769	1508.33
	60 min Rescue RLS-0071 (40 mg/kg)	rep 1	580.696	172.914	1149.42
		rep 2	577.789	176.791	1212.41
		rep 3	38.9715	122.521	1561.28
		rep 4	39.9406	126.398	1382
		rep 5	64.168	163.223	1847.17
		rep 6	54.477	145.78	1779.33
	90 min Rescue RLS-0071 (40 mg/kg)	rep 1	57.1727	112.443	1455.68
		rep 2	44.8088	89.6177	1056.23
		rep 3	38.1514	68.6942	823.216
		rep 4	33.396	64.8899	927.834
		rep 5	28.6407	72.4985	742.376
		rep 6	48.6131	74.4006	794.684
		rep 7	166.478	236.076	1154
		rep 8	151.39	218.605	1102.39
		rep 9	121.214	247.193	1729.73
		rep 10	92.6265	--	1737.67
	120 min Rescue RLS-0071 (40 mg/kg)	rep 1	62.4506	310.722	1650.32
		rep 2	45.7744	234.488	1209.59
		rep 3	264.153	207.488	1828.99
		rep 4	233.977	186.841	1527.23
		rep 5	250.653	388.544	2845.44
		rep 6	287.976	453.66	2952.65
	180 min Rescue RLS-0071 (40 mg/kg)	rep 1	306.499	418.24	1689.8
		rep 2	274.289	--	1633.62
		rep 3	126.722	872.178	229.109
		rep 4	111.74	836.223	184.165
		rep 5	203.127	650.453	1584.93
		rep 6	212.865	678.917	1603.66

## Sheet: Free DNA
PicoGreen Assay: Data Analysis for Timecourse Samples
Data Compilation
Summary of Results
			DNA Concentration (ng/mL)
			4 hr
	Sham	rep 1	13.0268
		rep 2	24.2965
		rep 3	18.6616
		rep 4	18.6616
		rep 5	29.9313
		rep 6	29.9313
	1st hit Only	rep 1	75.0101
		rep 2	80.645
		rep 3	103.184
		rep 4	97.5495
		rep 5	266.595
		rep 6	266.595
	2-hit	rep 1	17464.4
		rep 2	17633.4
		rep 3	9012.12
		rep 4	9181.17
		rep 5	8166.89
		rep 6	7490.71
	Prophylactic RLS-0071 (10 mg/kg)	rep 1	8786.73
		rep 2	8448.64
		rep 3	4391.55
		rep 4	4898.68
		rep 5	1179.68
		rep 6	1348.73
		rep 7	3180.05
		rep 8	3180.05
		rep 9	1320.55
		rep 10	1827.69
		rep 11	11153.4
		rep 12	10984.3
		rep 13	17915.2
		rep 14	17239
		rep 15	10984.3
		rep 16	10646.2
		rep 17	11998.6
		rep 18	12336.7
		rep 19	--
		rep 20	--
	Prophylactic RLS-0071 (40 mg/kg)	rep 1	--
		rep 2	--
		rep 3	13069.2
		rep 4	12900.2
		rep 5	9519.26
		rep 6	9857.35
		rep 7	10026.4
		rep 8	9857.35
	Prophylactic RLS-0071 (160 mg/kg)	rep 1	2024.91
		rep 2	1855.86
		rep 3	8279.59
		rep 4	8279.59
		rep 5	--
		rep 6	--
		rep 7	3884.41
		rep 8	3884.41
		rep 9	3208.23
		rep 10	3039.18
		rep 11	2532.05
		rep 12	2532.05
	0.5 min Rescue RLS-0071 (40 mg/kg)	rep 1	6701.83
		rep 2	6532.79
		rep 3	9913.7
		rep 4	9744.65
		rep 5	8054.2
		rep 6	8223.24
		rep 7	--
		rep 8	--
		rep 9	5518.51
		rep 10	4842.33
	60 min Rescue RLS-0071 (40 mg/kg)	rep 1	4377.31
		rep 2	4201.73
		rep 3	5880.24
		rep 4	5838.1
		rep 5	10255.6
		rep 6	10059
	90 min Rescue RLS-0071 (40 mg/kg)	rep 1	7366.38
		rep 2	7616.22
		rep 3	3325.96
		rep 4	3196.74
		rep 5	6746.11
		rep 6	6806.41
		rep 7	1171.35
		rep 8	1202.69
		rep 9	12781.2
		rep 10	12240.6
	120 min Rescue RLS-0071 (40 mg/kg)	rep 1	8033.84
		rep 2	7642.15
		rep 3	10290
		rep 4	10650.4
		rep 5	8206.19
		rep 6	7806.66
	180 min Rescue RLS-0071 (40 mg/kg)	rep 1	11389.6
		rep 2	14276.8
		rep 3	4956.32
		rep 4	4921.64
		rep 5	6620.99
		rep 6	6499.61

## Sheet: Cytokines --->
Cytokine Analysis
For the cytokine analyis, the data is organized on a separate tab for each cytokine.
On the subsequent tabs, the labels for each group correspond to the following group used in the manuscript:
	Sham	=	Sham
	LPS+30%xt	=	2-hit
	PIC1 (10mg/kg)	=	Prophylactic RLS-0071 (10 mg/kg)
	PIC1 (160mg/kg)	=	Prophylactic RLS-0071 (160 mg/kg)
	rsqPIC1 (40mg/kg)	=	Rescue RLS-0071 (40 mg/kg)
	rsqPIC1 (160mg/kg)	=	Rescue RLS-0071 (160 mg/kg)

## Sheet: IL-1a
	Client: ReAlta Life Sciences						Min	Max
	Study: XLB369					QC Level 1	755	1569
	Analyte: IL-1a					QC Level 2	3523	7316
	MagPix ID:	Sample ID:	Rep 1 (pg/mL)	Rep 2 (pg/mL)	Excel Average	Analyst (pg/mL)	Std. Dev.	Coeff. Var.
	Unknown 1	Sham, Rep 1	19.24	23.52	21.38	21.36	0.916344	4.29%
	Unknown 2	Sham, Rep 2	4.88	11.33	8.105	7.81	0.849728	10.88%		Group	Average	SE	p value
	Unknown 3	Sham, Rep 3	11.33	7.81	9.57	9.53	0.499372	5.24%		Sham	13.505	3.36318
	Unknown 4	Sham, Rep 4	19.24	27.94	23.59	23.52	1.95686	8.32%		LPS +30%	4351.1	798.909
	Unknown 5	Sham, Rep 5	4.88	4.88	4.88	4.88	0	0%		PIC1, 10	2912.75	1201.29	0.20055	0.4011	0.198669
	Unknown 9	LPS+30%xt, Rep 1	6449	6794	6621.5	6621	271.461	4.1%		PIC1, 160	2056	361.404	0.0298652	0.0597304	0.0126512
	Unknown 10	LPS+30%xt, Rep 2	6062	6478	6270	6269	331.63	5.29%		rsqPIC1, 40	1945.5	261.486	0.0259487	0.0518974	0.0273509
	Unknown 11	LPS+30%xt, Rep 3	3829	3854	3841.5	3841	21.8937	0.57%		rsqPIC1, 160	1529.66	175.936	0.0161213	0.0322427	0.00398831
	Unknown 12	LPS+30%xt, Rep 4	2531	2572	2551.5	2551	36.9895	1.45%
	Unknown 13	LPS+30%xt, Rep 5	2446	2496	2471	2471	45.9606	1.86%
	Unknown 14	PIC1 (10mg/kg), Rep 1	3132	2702	2917	2919	390.27	13.37%
	Unknown 15	PIC1 (10mg/kg), Rep 2	1364	1388	1376	1376	21.6032	1.57%
	Unknown 16	PIC1 (10mg/kg), Rep 3	7899	8290	8094.5	8094	290.575	3.59%
	Unknown 17	PIC1 (10mg/kg), Rep 4	985.51	1040	1012.75	1013	48.1175	4.75%
	Unknown 18	PIC1 (10mg/kg), Rep 5	1087	1240	1163.5	1165	135.956	11.67%
	Unknown 19	PIC1 (160mg/kg), Rep 1	3647	3169	3408	3409	427.148	12.53%
	Unknown 20	PIC1 (160mg/kg), Rep 2	1268	1367	1317.5	1318	88.7014	6.73%
	Unknown 21	PIC1 (160mg/kg), Rep 3	1388	1338	1363	1363	45.6605	3.35%
	Unknown 22	PIC1 (160mg/kg), Rep 4	1045	1179	1112	1113	119.425	10.73%
	Unknown 23	PIC1 (160mg/kg), Rep 5	2094	2339	2216.5	2217	225.469	10.17%
	Unknown 24	PIC1 (160mg/kg), Rep 6	1424	1428	1426	1426	3.4224	0.24%
	Unknown 25	PIC1 (160mg/kg), Rep 7	3511	3587	3549	3549	67.431	1.9%
	Unknown 26	rsqPIC1 (40mg/kg), Rep 1	2541	2381	2461	2461	146.676	5.96%
	Unknown 27	rsqPIC1 (40mg/kg), Rep 2	2535	2414	2474.5	2475	110.88	4.48%
	Unknown 28	rsqPIC1 (40mg/kg), Rep 3	1338	1432	1385	1385	85.316	6.16%
	Unknown 29	rsqPIC1 (40mg/kg), Rep 4	1463	1460	1461.5	1461	2.1915	0.15%
	Unknown 30	rsqPIC1 (160mg/kg), Rep 1	1333	1597	1465	1467	240.441	16.39%
	Unknown 31	rsqPIC1 (160mg/kg), Rep 2	1507	1702	1604.5	1605	178.636	11.13%
	Unknown 32	rsqPIC1 (160mg/kg), Rep 3	1799	1890	1844.5	1844	83.5332	4.53%
	Unknown 33	rsqPIC1 (160mg/kg), Rep 4	923.55	929.38	926.465	926.46	5.00288	0.54%
	Unknown 34	rsqPIC1 (160mg/kg), Rep 5	1057	1182	1119.5	1120	110.768	9.89%
	Unknown 35	rsqPIC1 (160mg/kg), Rep 6	2172	2264	2218	2218	84.9494	3.83%

## Sheet: IL-1B
	Client: ReAlta Life Sciences						Min	Max
	Study: XLB369					QC Level 1	121	252
	Analyte: IL-1B					QC Level 2	666	1383
	MagPix ID:	Sample ID:	Rep 1 (pg/mL)	Rep 2 (pg/mL)	Excel Average	Analyst (pg/mL)	Std. Dev.	Coeff. Var.
	Unknown 1	Sham, Rep 1	38.47	44.42	41.445	41.44	3.25718	7.86%		IL-1b	pg/ml
	Unknown 2	Sham, Rep 2	10.92	11.86	11.39	11.39	0.342839	3.01%		Group	Average	SE	p value
	Unknown 3	Sham, Rep 3	3.18	3.94	3.56	3.55	0.17324	4.88%		Sham	15.516	5.95614
	Unknown 4	Sham, Rep 4	11.86	12.81	12.335	12.34	0.356626	2.89%		LPS +30%	5382.8	1336.31	type 3	2 tail	type 2
	Unknown 5	Sham, Rep 5	8.17	9.53	8.85	8.85	0.452235	5.11%		PIC1, 10	2365.8	605.813	0.0592103	0.102386	0.0511932
	Unknown 9	LPS+30%xt, Rep 1	9258	9122	9190	9190	61.573	0.67%		PIC1, 160	2213.07	374.45	0.0501188	0.100238	0.0189535
	Unknown 10	LPS+30%xt, Rep 2	7762	7968	7865	7865	95.953	1.22%		rsqPIC1, 40	2612.5	306.506	0.0687557	0.137511	0.0754272
	Unknown 11	LPS+30%xt, Rep 3	5638	6236	5937	5934	294.326	4.96%		rsqPIC1, 160	1430.31	184.007	0.0280849	0.0561698	0.00880948
	Unknown 12	LPS+30%xt, Rep 4	1993	2133	2063	2063	83.7578	4.06%
	Unknown 13	LPS+30%xt, Rep 5	1834	1884	1859	1859	29.744	1.6%
	Unknown 14	PIC1 (10mg/kg), Rep 1	3212	3335	3273.5	3273	67.7511	2.07%
	Unknown 15	PIC1 (10mg/kg), Rep 2	1427	1378	1402.5	1402	31.1244	2.22%
	Unknown 16	PIC1 (10mg/kg), Rep 3	4447	4730	4588.5	4588	146.357	3.19%
	Unknown 17	PIC1 (10mg/kg), Rep 4	1058	1094	1076	1076	23.8872	2.22%
	Unknown 18	PIC1 (10mg/kg), Rep 5	1388	1589	1488.5	1488	125.438	8.43%
	Unknown 19	PIC1 (160mg/kg), Rep 1	3301	2632	2966.5	2959	374.609	12.66%
	Unknown 20	PIC1 (160mg/kg), Rep 2	1355	1586	1470.5	1469	144.99	9.87%
	Unknown 21	PIC1 (160mg/kg), Rep 3	1577	1619	1598	1598	26.5268	1.66%
	Unknown 22	PIC1 (160mg/kg), Rep 4	1003	1141	1072	1072	90.1552	8.41%
	Unknown 23	PIC1 (160mg/kg), Rep 5	2057	2066	2061.5	2061	4.9464	0.24%
	Unknown 24	PIC1 (160mg/kg), Rep 6	2100	2104	2102	2102	2.102	0.1%
	Unknown 25	PIC1 (160mg/kg), Rep 7	4176	4266	4221	4221	46.8531	1.11%
	Unknown 26	rsqPIC1 (40mg/kg), Rep 1	3281	2596	2938.5	2931	384.547	13.12%
	Unknown 27	rsqPIC1 (40mg/kg), Rep 2	3008	3302	3155	3154	163.377	5.18%
	Unknown 28	rsqPIC1 (40mg/kg), Rep 3	2728	2833	2780.5	2780	58.936	2.12%
	Unknown 29	rsqPIC1 (40mg/kg), Rep 4	1504	1648	1576	1575	89.46	5.68%
	Unknown 30	rsqPIC1 (160mg/kg), Rep 1	1501	1623	1562	1562	76.2256	4.88%
	Unknown 31	rsqPIC1 (160mg/kg), Rep 2	1138	1689	1413.5	1407	347.529	24.7%
	Unknown 32	rsqPIC1 (160mg/kg), Rep 3	2435	2098	2266.5	2264	198.1	8.75%
	Unknown 33	rsqPIC1 (160mg/kg), Rep 4	896.09	852.75	874.42	874.38	29.0294	3.32%
	Unknown 34	rsqPIC1 (160mg/kg), Rep 5	1004	980.85	992.425	992.4	15.283	1.54%
	Unknown 35	rsqPIC1 (160mg/kg), Rep 6	1419	1527	1473	1473	67.6107	4.59%

## Sheet: IL-6
	Client: ReAlta Life Sciences						Min	Max
	Study: XLB369					QC Level 1	5320	11050
	Analyte: IL-6					QC Level 2	22224	46157
					ng/ml
	MagPix ID:	Sample ID:	Rep 1 (pg/mL)	Rep 2 (pg/mL)	Excel Average	Analyst (pg/mL)	Std. Dev.	Coeff. Var.
	Unknown 1	Sham, Rep 1	303.49	151.92	0.227705	224.85	18.7075	8.32%		IL-6	ng/ml
	Unknown 2	Sham, Rep 2	151.92	151.92	0.15192	151.92	0	0%		Group	Average	SE	p value
	Unknown 3	Sham, Rep 3	151.92	263.56	0.20774	206.01	13.0404	6.33%		Sham	0.348438	0.13061
	Unknown 4	Sham, Rep 4	1024	835.95	0.929975	929.6	52.6154	5.66%		LPS +30%	326.413	34.4584
	Unknown 5	Sham, Rep 5	224.85	224.85	0.22485	224.85	0	0%		PIC1, 10	165.766	65.5822	0.0496806	0.0993612	0.0438475
	Unknown 9	LPS+30%xt, Rep 1	337933	351448	344.69	344652	7754.67	2.25%		PIC1, 160	128.345	29.8211	0.00178108	0.00356216	0.00134959
	Unknown 10	LPS+30%xt, Rep 2	438251	438623	438.437	438437	175.375	0.04%		rsqPIC1, 40	194.9	29.7286	0.0189966	0.0379933	0.021035
	Unknown 11	LPS+30%xt, Rep 3	351300	385656	368.478	368230	19221.6	5.22%		rsqPIC1, 160	132.939	41.0081	0.0048338	0.00966759	0.00547214
	Unknown 12	LPS+30%xt, Rep 4	207415	278604	243.01	241904	46663.3	19.29%
	Unknown 13	LPS+30%xt, Rep 5	242027	232871	237.449	237430	6054.46	2.55%
	Unknown 14	PIC1 (10mg/kg), Rep 1	173465	210605	192.035	191755	26328	13.73%
	Unknown 15	PIC1 (10mg/kg), Rep 2	59114	59150	59.132	59132	29.566	0.05%
	Unknown 16	PIC1 (10mg/kg), Rep 3	429314	452381	440.848	440742	11944.1	2.71%
	Unknown 17	PIC1 (10mg/kg), Rep 4	81011	78399	79.705	79706	2279.59	2.86%
	Unknown 18	PIC1 (10mg/kg), Rep 5	54454	59771	57.1125	57125	4838.49	8.47%
	Unknown 19	PIC1 (160mg/kg), Rep 1	232468	198194	215.331	215081	23422.3	10.89%
	Unknown 20	PIC1 (160mg/kg), Rep 2	72394	79510	75.952	75960	6266.7	8.25%
	Unknown 21	PIC1 (160mg/kg), Rep 3	111862	110842	111.352	111352	835.14	0.75%
	Unknown 22	PIC1 (160mg/kg), Rep 4	36377	41046	38.7115	38733	4326.48	11.17%
	Unknown 23	PIC1 (160mg/kg), Rep 5	99686	96571	98.1285	98128	2629.83	2.68%
	Unknown 24	PIC1 (160mg/kg), Rep 6	81744	83412	82.578	82578	1453.37	1.76%
	Unknown 25	PIC1 (160mg/kg), Rep 7	276861	275861	276.361	276360	635.628	0.23%
	Unknown 26	rsqPIC1 (40mg/kg), Rep 1	233838	191811	212.825	212450	28829.5	13.57%
	Unknown 27	rsqPIC1 (40mg/kg), Rep 2	285145	280046	282.596	282590	3165.01	1.12%
	Unknown 28	rsqPIC1 (40mg/kg), Rep 3	123844	127141	125.493	125492	2635.33	2.1%
	Unknown 29	rsqPIC1 (40mg/kg), Rep 4	151149	166223	158.686	158646	11311.5	7.13%
	Unknown 30	rsqPIC1 (160mg/kg), Rep 1	320060	321281	320.671	320670	737.541	0.23%
	Unknown 31	rsqPIC1 (160mg/kg), Rep 2	58509	49447	53.978	54020	8281.27	15.33%
	Unknown 32	rsqPIC1 (160mg/kg), Rep 3	197473	177180	187.327	187244	14492.7	7.74%
	Unknown 33	rsqPIC1 (160mg/kg), Rep 4	26586	26855	26.7205	26721	245.833	0.92%
	Unknown 34	rsqPIC1 (160mg/kg), Rep 5	63231	65387	64.309	64310	1942.16	3.02%
	Unknown 35	rsqPIC1 (160mg/kg), Rep 6	131795	157468	144.631	144530	19771.7	13.68%

## Sheet: IFNy
	Client: ReAlta Life Sciences						Min	Max
	Study: XLB369					QC Level 1	654	1358
	Analyte: IFNy					QC Level 2	3359	6976
					ng/ml
	MagPix ID:	Sample ID:	Rep 1 (pg/mL)	Rep 2 (pg/mL)	Excel Average	Analyst (pg/mL)	Std. Dev.	Coeff. Var.
	Unknown 1	Sham, Rep 1	151.83	165.29	0.15856	158.56	2.44182	1.54%			ng/ml
	Unknown 2	Sham, Rep 2	78.69	53.18	0.065935	65.81	2.3889	3.63%		Group	Average	SE	p value
	Unknown 3	Sham, Rep 3	292.28	415.08	0.35368	354.31	39.1867	11.06%		Sham	0.162419	0.0456218
	Unknown 4	Sham, Rep 4	178.76	118.29	0.148525	148.46	10.4367	7.03%		LPS +30%	20.9289	5.433
	Unknown 5	Sham, Rep 5	104.98	65.81	0.085395	85.21	4.465	5.24%		PIC1, 10	20.2983	2.92516	0.464944	0.498585	0.464612
	Unknown 9	LPS+30%xt, Rep 1	32628	33004	32.816	32816	229.712	0.7%		PIC1, 160	21.8362	3.54288	0.451375	0.456151	0.44825
	Unknown 10	LPS+30%xt, Rep 2	36917	38922	37.9195	37913	1175.3	3.1%		rsqPIC1, 40	16.0377	2.92508	0.253375	0.248658	0.267087
	Unknown 11	LPS+30%xt, Rep 3	15640	15289	15.4645	15464	267.527	1.73%		rsqPIC1, 160	14.7737	3.27435	0.206231	0.182669	0.192978
	Unknown 12	LPS+30%xt, Rep 4	9276	9226	9.251	9251	42.5546	0.46%
	Unknown 13	LPS+30%xt, Rep 5	9766	8621	9.1935	9194	969.967	10.55%
	Unknown 14	PIC1 (10mg/kg), Rep 1	26938	29393	28.1655	28155	1579.5	5.61%
	Unknown 15	PIC1 (10mg/kg), Rep 2	17393	17298	17.3455	17346	69.384	0.4%
	Unknown 16	PIC1 (10mg/kg), Rep 3	26786	29117	27.9515	27942	1503.28	5.38%
	Unknown 17	PIC1 (10mg/kg), Rep 4	12130	12866	12.498	12497	587.359	4.7%
	Unknown 18	PIC1 (10mg/kg), Rep 5	14543	16519	15.531	15525	1501.27	9.67%
	Unknown 19	PIC1 (160mg/kg), Rep 1	26313	19803	23.058	22983	4444.91	19.34%
	Unknown 20	PIC1 (160mg/kg), Rep 2	10448	11354	10.901	10900	744.47	6.83%
	Unknown 21	PIC1 (160mg/kg), Rep 3	28709	28625	28.667	28667	54.4673	0.19%
	Unknown 22	PIC1 (160mg/kg), Rep 4	11062	12331	11.6965	11695	1029.16	8.8%
	Unknown 23	PIC1 (160mg/kg), Rep 5	39831	40089	39.96	39960	147.852	0.37%
	Unknown 24	PIC1 (160mg/kg), Rep 6	17476	18785	18.1305	18128	955.346	5.27%
	Unknown 25	PIC1 (160mg/kg), Rep 7	19337	21544	20.4405	20432	1558.96	7.63%
	Unknown 26	rsqPIC1 (40mg/kg), Rep 1	27592	23174	25.383	25349	2932.88	11.57%
	Unknown 27	rsqPIC1 (40mg/kg), Rep 2	10600	10097	10.3485	10348	418.059	4.04%
	Unknown 28	rsqPIC1 (40mg/kg), Rep 3	16156	16849	16.5025	16502	518.163	3.14%
	Unknown 29	rsqPIC1 (40mg/kg), Rep 4	11561	12273	11.917	11917	574.399	4.82%
	Unknown 30	rsqPIC1 (160mg/kg), Rep 1	29170	28602	28.886	28885	361.062	1.25%
	Unknown 31	rsqPIC1 (160mg/kg), Rep 2	8520	10663	9.5915	9593	1800.61	18.77%
	Unknown 32	rsqPIC1 (160mg/kg), Rep 3	24991	20432	22.7115	22675	3126.88	13.79%
	Unknown 33	rsqPIC1 (160mg/kg), Rep 4	9346	8984	9.165	9165	307.028	3.35%
	Unknown 34	rsqPIC1 (160mg/kg), Rep 5	8193	7965	8.079	8079	196.32	2.43%
	Unknown 35	rsqPIC1 (160mg/kg), Rep 6	9735	10684	10.2095	10209	790.177	7.74%

## Sheet: IL-17A
	Client: ReAlta Life Sciences						Min	Max
	Study: XLB369					QC Level 1	430	892
	Analyte: IL-17A					QC Level 2	2017	4190
	MagPix ID:	Sample ID:	Rep 1 (pg/mL)	Rep 2 (pg/mL)	Excel Average	Analyst (pg/mL)	Std. Dev.	Coeff. Var.
	QC 1	Sham, Rep 1	19.48	17.31	18.395	18.39	0.605031	3.29%
	QC 2	Sham, Rep 2	11.16	11.16	11.16	11.16	0	0%		Group	Average	SE	p value
	Unknown 1	Sham, Rep 3	9.27	7.47	8.37	8.36	0.358644	4.29%		Sham	12.461	1.56963
	Unknown 2	Sham, Rep 4	13.14	15.19	14.165	14.15	0.513645	3.63%		LPS +30%	115.087	34.9204
	Unknown 3	Sham, Rep 5	9.27	11.16	10.215	10.2	0.41208	4.04%		PIC1, 10	79.031	19.7428	0.224719	0.449438	0.221739
	Unknown 4	LPS+30%xt, Rep 1	244.77	289.64	267.205	267.36	29.7839	11.14%		PIC1, 160	66.3071	8.67027	0.1418	0.2836	0.0917906
	Unknown 5	LPS+30%xt, Rep 2	78.32	80.85	79.585	79.58	1.20962	1.52%		rsqPIC1, 40	83.9775	31.7165	0.289473	0.578946	0.293405
	Unknown 6	LPS+30%xt, Rep 3	108.72	103.67	106.195	106.19	2.63351	2.48%		rsqPIC1, 160	56.9	4.85467	0.105155	0.210309	0.0684667
	Unknown 7	LPS+30%xt, Rep 4	68.17	63.11	65.64	65.64	2.26458	3.45%
	Unknown 8	LPS+30%xt, Rep 5	53.04	60.58	56.81	56.81	3.21545	5.66%
	Unknown 9	PIC1 (10mg/kg), Rep 1	58.06	69.44	63.75	63.74	5.04183	7.91%
	Unknown 10	PIC1 (10mg/kg), Rep 2	43.09	35.76	39.425	39.41	2.74294	6.96%
	Unknown 11	PIC1 (10mg/kg), Rep 3	106.19	113.76	109.975	109.98	3.99227	3.63%
	Unknown 12	PIC1 (10mg/kg), Rep 4	35.76	30.96	33.36	33.35	1.68418	5.05%
	Unknown 13	PIC1 (10mg/kg), Rep 5	133.81	163.48	148.645	148.71	17.057	11.47%
	Unknown 14	PIC1 (160mg/kg), Rep 1	111.24	80.85	96.045	96.08	15.3824	16.01%
	Unknown 15	PIC1 (160mg/kg), Rep 2	38.19	45.56	41.875	41.86	2.81718	6.73%
	Unknown 16	PIC1 (160mg/kg), Rep 3	40.63	44.32	42.475	42.47	1.4185	3.34%
	Unknown 17	PIC1 (160mg/kg), Rep 4	63.11	68.17	65.64	65.64	2.26458	3.45%
	Unknown 18	PIC1 (160mg/kg), Rep 5	43.09	43.09	43.09	43.09	0	0%
	Unknown 19	PIC1 (160mg/kg), Rep 6	96.08	98.61	97.345	97.34	1.28489	1.32%
	Unknown 20	PIC1 (160mg/kg), Rep 7	80.85	74.51	77.68	77.68	2.99845	3.86%
	Unknown 21	rsqPIC1 (40mg/kg), Rep 1	226.01	161.03	193.52	193.84	40.0086	20.64%
	Unknown 22	rsqPIC1 (40mg/kg), Rep 2	48.05	44.32	46.185	46.18	1.47314	3.19%
	Unknown 23	rsqPIC1 (40mg/kg), Rep 3	46.8	35.76	41.28	41.24	4.19823	10.18%
	Unknown 24	rsqPIC1 (40mg/kg), Rep 4	53.04	56.81	54.925	54.92	1.58719	2.89%
	Unknown 25	rsqPIC1 (160mg/kg), Rep 1	60.58	75.78	68.18	68.17	6.88517	10.1%
	Unknown 26	rsqPIC1 (160mg/kg), Rep 2	29.78	45.56	37.67	37.58	5.80611	15.45%
	Unknown 27	rsqPIC1 (160mg/kg), Rep 3	78.32	65.64	71.98	71.97	5.85116	8.13%
	Unknown 28	rsqPIC1 (160mg/kg), Rep 4	45.56	50.54	48.05	48.05	1.99888	4.16%
	Unknown 29	rsqPIC1 (160mg/kg), Rep 5	66.9	58.06	62.48	62.48	3.8925	6.23%
	Unknown 30	rsqPIC1 (160mg/kg), Rep 6	53.04	53.04	53.04	53.04	0	0%
	Unknown 31
	Unknown 32
	Unknown 33
	Unknown 34
	Unknown 35
	Unknown 36
	Unknown 37
	Unknown 38
	Unknown 39
	Unknown 40

## Sheet: IL-18
	Client: ReAlta Life Sciences						Min	Max
	Study: XLB369					QC Level 1	613	1273
	Analyte: IL-18					QC Level 2	3175	6594
	MagPix ID:	Sample ID:	Rep 1 (pg/mL)	Rep 2 (pg/mL)	Excel Average	Analyst (pg/mL)	Std. Dev.	Coeff. Var.
	Unknown 1	Sham, Rep 1	19.62	35.14	27.38	27.14	2.67872	9.87%		IL-18
	Unknown 2	Sham, Rep 2	24.57	24.57	24.57	24.57	0	0%		Group	Average	SE	p value
	Unknown 3	Sham, Rep 3	14.94	11.06	13	12.73	0.486286	3.82%		Sham	20.528	2.78541
	Unknown 4	Sham, Rep 4	29.76	19.62	24.69	24.57	1.65356	6.73%		LPS +30%	2021.03	444.349
	Unknown 5	Sham, Rep 5	14.94	11.06	13	11.06	0.869316	7.86%		PIC1, 10	1914.66	565.113	0.448943	0.897887	0.448854
	Unknown 9	LPS+30%xt, Rep 1	3085	3185	3135	3135	73.359	2.34%		PIC1, 160	1344.18	171.539	0.127749	0.255499	0.0887693
	Unknown 10	LPS+30%xt, Rep 2	3133	3252	3192.5	3192	87.4608	2.74%		rsqPIC1, 40	1445.12	184.318	0.165584	0.331167	0.181556
	Unknown 11	LPS+30%xt, Rep 3	1870	1865	1867.5	1867	3.5473	0.19%		rsqPIC1, 160	955.002	98.3997	0.0486753	0.0973507	0.0233757
	Unknown 12	LPS+30%xt, Rep 4	1002	910.69	956.345	956.41	64.2708	6.72%
	Unknown 13	LPS+30%xt, Rep 5	942.07	965.51	953.79	953.8	16.5007	1.73%
	Unknown 14	PIC1 (10mg/kg), Rep 1	2415	2662	2538.5	2539	183.824	7.24%
	Unknown 15	PIC1 (10mg/kg), Rep 2	991.47	996.64	994.055	994.05	3.67799	0.37%
	Unknown 16	PIC1 (10mg/kg), Rep 3	3994	4252	4123	4123	185.535	4.5%
	Unknown 17	PIC1 (10mg/kg), Rep 4	918.55	1007	962.775	962.91	62.3966	6.48%
	Unknown 18	PIC1 (10mg/kg), Rep 5	913.31	996.64	954.975	955.11	58.7393	6.15%
	Unknown 19	PIC1 (160mg/kg), Rep 1	1708	1446	1577	1577	193.813	12.29%
	Unknown 20	PIC1 (160mg/kg), Rep 2	1033	1082	1057.5	1057	34.881	3.3%
	Unknown 21	PIC1 (160mg/kg), Rep 3	871.24	897.57	884.405	884.42	18.3075	2.07%
	Unknown 22	PIC1 (160mg/kg), Rep 4	759.33	855.39	807.36	807.57	65.8977	8.16%
	Unknown 23	PIC1 (160mg/kg), Rep 5	1708	1978	1843	1843	201.256	10.92%
	Unknown 24	PIC1 (160mg/kg), Rep 6	1155	1186	1170.5	1171	22.0148	1.88%
	Unknown 25	PIC1 (160mg/kg), Rep 7	2048	2091	2069.5	2069	32.0695	1.55%
	Unknown 26	rsqPIC1 (40mg/kg), Rep 1	2040	1899	1969.5	1970	105.789	5.37%
	Unknown 27	rsqPIC1 (40mg/kg), Rep 2	1564	1661	1612.5	1613	72.4237	4.49%
	Unknown 28	rsqPIC1 (40mg/kg), Rep 3	1135	1115	1125	1125	14.625	1.3%
	Unknown 29	rsqPIC1 (40mg/kg), Rep 4	1048	1099	1073.5	1074	36.7308	3.42%
	Unknown 30	rsqPIC1 (160mg/kg), Rep 1	1239	1515	1377	1377	202.144	14.68%
	Unknown 31	rsqPIC1 (160mg/kg), Rep 2	802.23	1069	935.615	936.85	187.183	19.98%
	Unknown 32	rsqPIC1 (160mg/kg), Rep 3	1153	1125	1139	1139	20.1603	1.77%
	Unknown 33	rsqPIC1 (160mg/kg), Rep 4	639.43	661.46	650.445	650.45	14.505	2.23%
	Unknown 34	rsqPIC1 (160mg/kg), Rep 5	737.75	802.23	769.99	770.09	43.8181	5.69%
	Unknown 35	rsqPIC1 (160mg/kg), Rep 6	887.05	828.87	857.96	858.03	40.3274	4.7%

[truncated: 5 more sheets: MCP-1, MIP-1a, MIP-2, TNF a, RANTES]
